# Supplementary material for: XSAnno: a framework for building ortholog models in cross-species transcriptome comparisons
Source: BMC Genomics. 2014 May 7;15(1):343. doi: 10.1186/1471-2164-15-343 (PMC4035071; doi:10.1186/1471-2164-15-343)
Supplement: Supplementary file 1 — Additional file 1: Table S1. Sample information of published data. Table S2. Gene number in different annotations. Table S3. Sample Information of our RNA-seq data. Table S4. List of genes for validation. Table S5. RNA-seq and ddPCR results of genes for validation. Table S6. Paralogs of genes selected for validation. Table S7. Spike-in RNAs. Table S8 List of PCR primers and probes used for ddPCR validation. (XLSX 49 KB) [file 12864_2014_6047_MOESM1_ESM.xlsx]

## Sheet: Supplementary Table 1
Table S1 | Sample information of published data
Affymetrix HJAY Array
Sample ID	Sample Description	Tissue	Species	Donor	Gender	Age (Years)
606-A	Human cerebellum, pooled, technical rep 1	cerebellum	Homo sapiens	Pooled (24 donors)	Male/Female	16-70
606-B	Human cerebellum, pooled, technical rep 2	cerebellum	Homo sapiens	Pooled (24 donors)	Male/Female	16-70
606-C	Human cerebellum, pooled, technical rep 3	cerebellum	Homo sapiens	Pooled (24 donors)	Male/Female	16-70
100-B	Chimpanzee cerebellum, biological rep 1	cerebellum	Pan troglodytes	Single	Female	27
327-B	Chimpanzee cerebellum, biological rep 2	cerebellum	Pan troglodytes	Single	Male	37
487-B	Chimpanzee cerebellum, biological rep 3	cerebellum	Pan troglodytes	Single	Male	30
453-B	Rhesus macaque cerebellum, biological rep 1	cerebellum	Macaca mulatta	Single	Female	11
759-B	Rhesus macaque cerebellum, biological rep 2	cerebellum	Macaca mulatta	Single	Male	8
775-B	Rhesus macaque cerebellum, biological rep 3	cerebellum	Macaca mulatta	Single	Female	8
RNA-seq
Samples/Lanes	Sample Description	Tissue	Species	Donor
Human Cerebellum lane 1	Human cerebellum, pooled, technical rep 1	cerebellum	Homo sapiens	Pooled (24 donors)
Human Cerebellum lane 2	Human cerebellum, pooled, technical rep 2	cerebellum	Homo sapiens	Pooled (24 donors)
Chimpanzee Cerebellum lane 1	Chimpanzee cerebellum, pooled	cerebellum	Pan troglodytes	Pooled (3 donors)
Rhesus Cerebellum lane 1	Rhesus macaque cerebellum, pooled, technical rep 1	cerebellum	Macaca mulatta	Pooled (3 donors)
Rhesus Cerebellum lane 2	Rhesus macaque cerebellum, pooled, technical rep 2	cerebellum	Macaca mulatta	Pooled (3 donors)

## Sheet: Supplementary Table 2
Table S2 | Gene number in different annotations
	AnnoType	protein_coding		pseudogene		processed_transcript		lincRNA		snRNA		miRNA		snoRNA		misc_RNA		scRNA_pseudogene		Mt_tRNA_pseudogene		rRNA		rRNA_pseudogene		IG_V_pseudogene		IG_V_gene		tRNA_pseudogene		TR_V_gene		TR_J_gene		snRNA_pseudogene		snoRNA_pseudogene		IG_D_gene		TR_V_pseudogene		polymorphic_pseudogene		Mt_tRNA		IG_J_gene
		Number	Conversion rate	Number	Conversion rate	Number	Conversion rate	Number	Conversion rate	Number	Conversion rate	Number	Conversion rate	Number	Conversion rate	Number	Conversion rate	Number	Conversion rate	Number	Conversion rate	Number	Conversion rate	Number	Conversion rate	Number	Conversion rate	Number	Conversion rate	Number	Conversion rate	Number	Conversion rate	Number	Conversion rate	Number	Conversion rate	Number	Conversion rate	Number	Conversion rate	Number	Conversion rate	Number	Conversion rate	Number	Conversion rate	Number	Conversion rate
	Ens.human	21165		12209		5827		5467		1951		1809		1523		1190		787		580		535		179		151		132		128		97		74		73		73		27		27		27		22		18
	POED	17105		2528		3756		3697		539		619		618		349		228		61		170		47		8		12		15		52		42		21		21		0		8		19		0		4
	WGA	19177	0.906071	9348	0.765665	5265	0.903552	5173	0.946223	1718	0.880574	1339	0.740188	1375	0.902823	1035	0.869748	697	0.885642	471	0.812069	454	0.848598	148	0.826816	110	0.728477	91	0.689394	112	0.875	93	0.958763	68	0.918919	60	0.821918	62	0.849315	19	0.703704	26	0.962963	27	1	0	0	17	0.944444
	WGA+LA	18272	0.863312	6796	0.556639	4831	0.829072	4825	0.882568	1320	0.676576	1061	0.586512	1145	0.751806	875	0.735294	588	0.747141	312	0.537931	368	0.68785	113	0.631285	64	0.423841	48	0.363636	62	0.484375	72	0.742268	53	0.716216	44	0.60274	52	0.712329	0	0	18	0.666667	23	0.851852	0	0	11	0.611111
	XSAnno	16774	0.792535	6205	0.508232	4296	0.737258	4241	0.775745	1302	0.66735	1058	0.584854	1132	0.74327	863	0.72521	581	0.738247	312	0.537931	364	0.680374	113	0.631285	49	0.324503	28	0.212121	62	0.484375	62	0.639175	53	0.716216	44	0.60274	52	0.712329	0	0	16	0.592593	21	0.777778	0	0	11	0.611111
	POED	17105		2528		3756		3697		539		619		618		349		228		61		170		47		8		12		15		52		42		21		21		0		8		19		0		4
	WGA	18784	0.887503	6668	0.546154	4941	0.847949	4837	0.884763	1359	0.696566	1166	0.644555	1208	0.793171	866	0.727731	543	0.689962	348	0.6	370	0.691589	117	0.653631	57	0.377483	76	0.575758	69	0.539062	87	0.896907	72	0.972973	50	0.684932	52	0.712329	17	0.62963	19	0.703704	22	0.814815	0	0	17	0.944444
	WGA+LA	17344	0.819466	2532	0.207388	3926	0.67376	3947	0.721968	389	0.199385	563	0.311222	560	0.367695	279	0.234454	213	0.270648	56	0.0965517	155	0.28972	53	0.296089	11	0.0728477	11	0.0833333	14	0.109375	47	0.484536	46	0.621622	22	0.30137	15	0.205479	0	0	8	0.296296	19	0.703704	0	0	6	0.333333
	XSAnno	15051	0.711127	2271	0.18601	2900	0.497683	2812	0.514359	203	0.104049	144	0.079602	246	0.161523	201	0.168908	192	0.243964	0	0	127	0.237383	41	0.22905	9	0.0596026	9	0.0681818	0	0	33	0.340206	0	0	16	0.219178	1	0.0136986	0	0	7	0.259259	17	0.62963	0	0	1	0.0555556
[truncated: 18 more columns]

## Sheet: Supplementary Table 3
Table S3 | Sample Information of our RNA-seq data
Brain Index	Species	Sex	Age (years)	Stage	Hemisphere
HSB 123	Homo sapiens	Male	37	Adulthood	Right
HSB 126	Homo sapiens	Female	30	Adulthood	Right
HSB 130	Homo sapiens	Female	21	Adulthood	Left
HSB 145	Homo sapiens	Male	36	Adulthood	Right
HSB 135	Homo sapiens	Female	40	Adulthood	Right
PTB 162	Pan troglodytes	Female	22.5	Adulthood	Left
PTB 164	Pan troglodytes	Female	30.8	Adulthood	Right
PTB 165	Pan troglodytes	Male	31.2	Adulthood	Right
PTB 166	Pan troglodytes	Male	26.4	Adulthood	Right
PTB 167	Pan troglodytes	Male	29.8	Adulthood	Right
RMB 160	Macaca mulatta	Female	10.7	Adulthood	Left
RMB 161	Macaca mulatta	Male	11	Adulthood	Left
RMB 196	Macaca mulatta	Female	11	Adulthood	Right

## Sheet: Supplementary Table 4
Table S4 | List of genes for validation
WGA	WGA+LA	XSAnno
ENSG00000154545|MAGED4	ENSG00000175390|EIF3F	ENSG00000079101|CLUL1
ENSG00000172661|FAM21C	ENSG00000205352|PRR13	ENSG00000102901|CENPT
ENSG00000179304|FAM156B	ENSG00000176171|BNIP3	ENSG00000171530|TBCA
ENSG00000111752|PHC1	ENSG00000187735|TCEA1	ENSG00000107593|PKD2L1
ENSG00000161654|LSM12	ENSG00000106682|EIF4H	ENSG00000139537|CCDC65
ENSG00000237289|CKMT1B	ENSG00000170889|RPS9	ENSG00000170786|SDR16C5
ENSG00000112031|MTRF1L	ENSG00000143761|ARF1	ENSG00000171772|SYCE1
ENSG00000198420|FAM115A	ENSG00000149091|DGKZ	ENSG00000175164|ABO
ENSG00000181315|ZNF322	ENSG00000160563|MED27	ENSG00000160844|GATS
ENSG00000124333|VAMP7	ENSG00000037241|RPL26L1	ENSG00000127952|STYXL1

## Sheet: Supplementary Table 5
Table S5 | RNA-seq and ddPCR results of genes for validation
		Human-Chimpanzee					Human-Macaque
Gene Type	Gene Symbol	POED	WGA	WGA+LA	XSAnno	ddPCR	POED	WGA	WGA+LA	XSAnno	ddPCR
WGA	MAGED4	NA	4.57787e-81	NA	NA	0.7	NA	1.82792e-70	NA	NA	1
	FAM21C	NA	2.00813e-47	NA	NA	1	NA	7.55136e-65	NA	NA	0.4
	FAM156B	NA	2.25407e-37	NA	NA	0.4	NA	5.08826e-40	NA	NA	0.0636026
	PHC1	0.084692	7.82606e-32	0.0586225	NA	1	0.138361	7.51928e-29	NA	NA	0.4
	LSM12	NA	6.23674e-48	9.94641e-08	NA	0.4	NA	4.48095e-28	NA	NA	0.4
	CKMT1B	NA	1.45198e-28	NA	NA	1	NA	4.16215e-25	0.000203311	NA	0.7
	MTRF1L	NA	3.16538e-24	5.90631e-13	NA	1	NA	6.30976e-24	NA	NA	0.1
	FAM115A	0.164001	1.90279e-23	0.116775	0.131698	1	0.00321627	1.37648e-25	0.000946288	NA	0.2
	ZNF322	NA	6.46128e-23	NA	NA	0.4	NA	6.45867e-26	NA	NA	0.2
	VAMP7	NA	8.25713e-23	NA	NA	0.4	NA	4.04743e-48	NA	NA	0.7
WGA+LA	EIF3F	3.99084e-29	5.95988e-22	2.17895e-21	NA	1	6.20166e-23	0.00106626	5.36797e-24	NA	0.7
	PRR13	1.06292e-16	1.82637e-06	8.40685e-14	NA	0.4	4.42605e-16	0.144756	4.14994e-16	NA	0.4
	BNIP3	NA	2.67599e-09	1.92809e-12	NA	0.4	NA	4.96346e-08	1.16778e-11	1.12e-11	0.2
	TCEA1	2.40247e-09	4.56003e-17	5.43527e-10	NA	0.2	4.76844e-11	2.89611e-15	4.16741e-09	NA	1
	EIF4H	5.82501e-23	1.09415e-32	2.44381e-24	NA	0.7	2.84552e-08	1.88081e-20	5.29939e-09	NA	0.4
	RPS9	0.116789	0.0186478	1.31311e-08	0.729248	1	9.28284e-06	2.40809e-09	1.83318e-09	NA	0.4
	ARF1	1.96514e-24	3.03777e-14	9.19779e-27	0.041372	0.7	3.11856e-09	0.0031868	2.47904e-08	NA	0.1
	DGKZ	5.78101e-08	1.1089e-10	5.37209e-08	0.347443	0.4	1.1867e-10	4.12409e-22	2.25739e-11	1.09e-05	0.1
	MED27	3.24636e-07	0.999654	1.74118e-07	NA	0.4	1.74749e-12	0.00026683	1.39791e-12	NA	0.1
	RPL26L1	1.0653e-07	1.40308e-12	1.04788e-09	NA	1	8.44184e-07	1.13511e-15	8.83341e-07	NA	0.1
XSAnno	CLUL1	2.10713e-21	5.57785e-22	3.9815e-22	3.36e-21	0.0765225	5.30246e-16	2.87217e-16	4.57701e-16	5.25e-16	0.0636026
	CENPT	7.65698e-16	1.38758e-15	8.93395e-16	1.05e-15	0.1	6.18955e-23	1.12781e-22	1.69368e-21	3.63e-17	0.1
	TBCA	2.06843e-12	7.30998e-11	2.72658e-12	3.01e-11	0.2	2.89078e-12	0.000111625	6.85049e-13	7.38e-13	1
	PKD2L1	1.9153e-11	7.69977e-12	1.6942e-11	5.81e-11	0.0212669	1.46879e-13	1.57099e-13	3.9061e-13	4.24e-13	0.0765225
	CCDC65	1.50049e-09	2.59299e-07	1.0131e-09	2.1e-09	0.2	3.50557e-12	3.78922e-12	5.77866e-12	7.38e-12	0.0765225
	SDR16C5	5.65414e-17	2.6634e-17	2.07866e-17	6.93e-17	0.1	1.79177e-10	8.26496e-10	2.27552e-09	2.03e-09	0.1
	SYCE1	4.79722e-16	4.14355e-18	2.80192e-19	1.49e-18	0.1	3.21971e-09	1.30084e-09	3.14542e-09	4.2e-09	0.1
	ABO	5.87476e-09	6.88781e-10	3.05002e-09	9.64e-09	0.0765225	8.22325e-12	1.1854e-13	4.78514e-12	9.76e-12	0.0765225
	GATS	1.96337e-08	8.44573e-06	7.88643e-08	9.25e-09	0.1	1.58404e-41	1.38519e-42	3.68332e-43	7.62e-45	0.1
	STYXL1	1.32824e-08	1.13328e-08	1.03409e-08	1.74e-08	0.1	3.48771e-16	3.8237e-16	3.31103e-15	1.26e-14	0.1

## Sheet: Supplementary Table 6
Table S6 | Paralogs of genes selected for validation
	Genes	Human	Chimpanzee	Macaque
WGA	MAGED4	ChrX:51804923-51812368	ChrX:52473429-52480383	ChrX: 49977209-49984639		* The refSeq sequence of the genes were aligned to the reference genomes by BLAT
		ChrX:51927919-51935364				* Genomic locations listed are the ones with BLAT PID > 95%
	FAM21C	Chr10:46222648-46288412	Chr10:45770899-45834530	Chr9:46182140-46251428
		Chr10:51827648-51893269
		Chr10:47894572-47949417
	FAM156B	ChrX:52976462-52985629	ChrX:53569970-53579123	ChrX:51244969-51246410
		ChrX:52928409-52937587
	PHC1	Chr12:55803470-55808727	Chr12:9141548-9168252	Chr11:9062640-9089640
		Chr12:9067316-9094063
	LSM12	Chr17:42112003-42144987	Chr17:13367950-13401787	Chr16:54110036-54148759
		Chr8:35381097-35383292		Chr14:30131823-30134093
	CKMT1B	Chr15:43885252-43891604	Chr15:40611345-40717455	Chr7:22036975-22043281
		Chr15:43985084-43991420	Chr15:40711109-40812242
			Chr15:40613665-40617693
	MTRF1L	Chr6:153308400-153323925	Chr6:154682756-154698307	Chr4:110040145-110056336
		Chr4:189659525-189663178
	FAM115A	Chr7:143548461-143599278	Chr7:145209128-145261275	Chr3:181233969-181285213
		Chr7:143295130-143307668
	ZNF322	Chr6:26634611-26659980	Chr6:26901668-26927037	Chr4:26664697-26690091
		Chr9:99957633-99962427
	VAMP7	ChrY:59213949-59276630	ChrX:156736019-156771592	ChrX:153826025-153885171
		ChrX:155110943-155173624
WGA+LA	EIF3F	Chr11:8008867-8017718	Chr11:7776447-7785278	Chr14:63957175-63966323
		Chr2:58478564-58479841
	PRR13	Chr12:53835433 -53840426	Chr12:35805378 -35810847	Chr11:50512491-50517933
		chr19:40448563-40449651
	BNIP3	Chr10:133781204-133795435	Chr10:131793712-131807892	Chr9:131635223-131650425
		Chr14:28733635-28735166
	TCEA1	Chr8:54879116-54935008	Chr8:51700034 -51757518	Chr8:56559181-56619491
		Chr3:37317028-37319650
	EIF4H	Chr7:73588706-73611429	Chr7:72915230-72937959	Chr3:51617606-51643972
		Chr7:27495991-27498476		ChrX:119532352-119534905
	RPS9	Chr19:54704726-54711515	Chr19:59108526-59115152	Chr19:60304341-60311168
		Chr22:41460000-41461054	Chr22:39782361-39783093
		Chr19:50222670-50223394	Chr19:54720776-54721515
	ARF1	Chr1:228270851-228286913	Chr1:207225286-207241646	Chr1:142284268-142299393
			Chr1:207225286-207241646	Chr1:154208247-154210034
				Chr7:130538847-130540653
	DGKZ	Chr11:46385887-46402104	Chr11:46483180-46499786	Chr14:25746455-25762504
		Chr13:44542721-44545843
	MED27	Chr9:134735497-134955274	Chr9:131298396-131519246	Chr15:6597055-6813854
		Chr5:79646406-79647792	Chr5:35137048-35138408
	RPL26L1	Chr5:172386439-172396774	Chr5:173989259-173999722	Chr6:169360119-169368604
		Chr11:2356365-2357013

## Sheet: Supplementary Table 7
Table S7 | Spike-in RNAs
ERCC Number	Approximate Length (bases)	%GC	Concentration (ng per 100ng input mRNA)
ERCC-00044	1138	50	0.0417
ERCC-00128	1133	48	0.0417
ERCC-00025	2000	50	4.17e-05
ERCC-00108	1000	49	8.33e-05
ERCC-00123	986	36	0.0417

## Sheet: Supplementary Table 8
Table S8 | List of PCR primers and probes used for ddPCR validation
DEX type	Ensembl ID|Gene Symbol	Gene Symbol	Type	Dye	Primer/Probe names	Sequence
WGA	ENSG00000154545|MAGED4	MAGED4	Forward		MAGED4-Forward	CTGAAGGAGATCGACAAGGAAG
		MAGED4	Probe	5’FAM/ZEN/3’IBFQ	MAGED4-Probe-5’FAM/ZEN/3’IBFQ	ATTCTTGTCTGCACACGGGACTCC
		MAGED4	Reverse		MAGED4-Reverse	GAAGATGACGCCCAGAATCA
	ENSG00000172661|FAM21C	FAM21C	Forward		FAM21C-Forward	AGAGCTGCTTTTCAGCCACA
		FAM21C	Probe	5’FAM/ZEN/3’IBFQ	FAM21C-Probe-5’FAM/ZEN/3’IBFQ	AGGCTCCCAACACTTGGCTCTAAC
		FAM21C	Reverse		FAM21C-Reverse	AAGGCTGGGACTTGGCA
	ENSG00000179304|FAM156B	FAM156B	Forward		FAM156B-Forward	GTAGCAGTCACTCGGCCTAC
		FAM156B	Probe	5’FAM/ZEN/3’IBFQ	FAM156B-Probe-5’FAM/ZEN/3’IBFQ	ACAGCATCGACCTTGTGAACCCA
		FAM156B	Reverse		FAM156B-Reverse	CCCCACTCTCATTCGCTTCA
	ENSG00000111752|PHC1	PHC1	Forward-human-chimp		PHC1-Forward-human-chimp	GGGAAGACTTGGGTGCACAG
		PHC1	Probe-human	5’FAM/ZEN/3’IBFQ	PHC1-Probe-human-5’FAM/ZEN/3’IBFQ	CAAGGCTGGTGCTCTGTCTGACTC
		PHC1	Reverse-human-chimp		PHC1-Reverse-human-chimp	TCCATGATAGTGGTCCAGGGT
		PHC1	Forward-rhesus		PHC1-Forward-rhesus	GGGAGGACTTGGGTGCAGAG
		PHC1	Probe-chimp-rhesus	5’FAM/ZEN/3’IBFQ	PHC1-Probe-chimp-rhesus-5’FAM/ZEN/3’IBFQ	AAGGCTGGTGCTCTGACTCAAGAC
		PHC1	Reverse-rhesus		PHC1-Reverse-rhesus	TCCATGATAGCGGTCCAGGGT
	ENSG00000161654|LSM12	LSM12	Forward		LSM12-Forward	GCACTGAGCCATGTACGCAA
		LSM12	Probe	5’FAM/ZEN/3’IBFQ	LSM12-Probe-5’FAM/ZEN/3’IBFQ	AGATACTGCAACGTTCACAAGCCCA
		LSM12	Reverse		LSM12-Reverse	GATGACAGGGCAGCCTCC
	ENSG00000237289|CKMT1B	CKMT1B	Forward		CKMT1B-Forward	AACTGCCCCTGCTAAGCAAA
		CKMT1B	Probe	5’FAM/ZEN/3’IBFQ	CKMT1B-Probe-5’FAM/ZEN/3’IBFQ	ATAGCCGCTTCCCAAAGATCCTGG
		CKMT1B	Reverse		CKMT1B-Reverse	GCAGTGTCCACTCCTCCAG
	ENSG00000112031|MTRF1L	MTRF1L	Forward		MTRF1L-Forward	TGCTGTCCGGATAGTTCATCTT
		MTRF1L	Probe	5’FAM/ZEN/3’IBFQ	MTRF1L-Probe-5’FAM/ZEN/3’IBFQ	CCAACAGGTGTTGTTTCTGAATGTCAACA
		MTRF1L	Reverse-human-chimp		MTRF1L-Reverse-human-chimp	CATGCTGTACAGTTTTGCACGTA
		MTRF1L	Reverse-rhesus		MTRF1L-Reverse-rhesus	CATGCTGTAGAGTTTTGCACGTA
	ENSG00000198420|FAM115A	FAM115A	Forward		FAM115A-Forward	GGACCGCACTGGAAACGTA
		FAM115A	Probe	5’FAM/ZEN/3’IBFQ	FAM115A-Probe-5’FAM/ZEN/3’IBFQ	TACAGCTCCAGGAAGCCTTTGGTT
		FAM115A	Reverse		FAM115A-Reverse	GTTCTTCTGCACTTGGTGGGA
	ENSG00000181315|ZNF322	ZNF322	Forward		ZNF322-Forward	CCAGGAAGCCCAGATTCG
		ZNF322	Probe	5’FAM/ZEN/3’IBFQ	ZNF322-Probe-5’FAM/ZEN/3’IBFQ	AGTGTCCGGAGAGTAACCGGAAGT
		ZNF322	Reverse-human-chimp		ZNF322-Reverse-human-chimp	TCACAACACTCAATTCTTGCCTCT
		ZNF322	Reverse-rhesus		ZNF322-Reverse-rhesus	TCACAACACTCAATTCTTCCCTCT
	ENSG00000124333|VAMP7	VAMP7	Forward		VAMP7-Forward	ACTGAAGCCATGGCGATTCT
		VAMP7	Probe	5’FAM/ZEN/3’IBFQ	VAMP7-Probe-5’FAM/ZEN/3’IBFQ	TGCTTGGTGTGGAGGAAACTTCCT
		VAMP7	Reverse-human-chimp		VAMP7-Reverse-human-chimp	AAGGCTCGGGAACGTTCAAA
		VAMP7	Reverse-rhesus		VAMP7-Reverse-rhesus	AAGGCTCGAGAACGTTCAAA
WGA+LA	ENSG00000175390|EIF3F	EIF3F	Forward-human		EIF3F-Alt-Forward-human	TCACGCCTCTGACAGTGAAAT
		EIF3F	Forward-chimp-rhesus		EIF3F-Alt-Forward-chimp-rhesus	TCACACCTCTGACAGTGAAAT
		EIF3F	Probe	5’FAM/ZEN/3’IBFQ	EIF3F-Alt-Probe-5’FAM/ZEN/3’IBFQ	AACGCATCGGAGTTGACCTGATCA
		EIF3F	Reverse		EIF3F-Alt-Reverse	TCTGTTGGGGCTAAAGCAGG
	ENSG00000205352|PRR13	PRR13	Forward-human-chimp		PRR13-Forward-human-chimp	CAAGCACCAAAAGCACCACAA
		PRR13	Forward-rhesus		PRR13-Forward-rhesus	CAAGCACCACAAGCACCACAA
		PRR13	Probe-human-chimp	5’FAM/ZEN/3’IBFQ	PRR13-Probe-human-chimp-5’FAM/ZEN/3’IBFQ	ATGGCAAGCATTCCTCCTCTTCCT
		PRR13	Probe-rhesus	5’FAM/ZEN/3’IBFQ	PRR13-Probe-rhesus-5’FAM/ZEN/3’IBFQ	AGCATTCCTCCTCCTCTTCCTCCT
		PRR13	Reverse		PRR13-Reverse	TGAAGCTTGATGGGAGAGCAG
	ENSG00000176171|BNIP3	BNIP3	Forward		BNIP3-Forward	TGACAGCCCACCTCGC
		BNIP3	Probe-human	5’FAM/ZEN/3’IBFQ	BNIP3-Probe-human-5’FAM/ZEN/3’IBFQ	ACACCACAAGATACCAACAGGGCT
		BNIP3	Probe-chimp	5’FAM/ZEN/3’IBFQ	BNIP3-Probe-chimp-5’FAM/ZEN/3’IBFQ	ACAGACACCACAAGATACCAACAGAGC
		BNIP3	Probe-rhesus	5’FAM/ZEN/3’IBFQ	BNIP3-Probe-rhesus-5’FAM/ZEN/3’IBFQ	ACAGCTCACAGTCTGAGGAAGATGA
		BNIP3	Reverse		BNIP3-Reverse	GCCGACTTGACCAATCCCATA
	ENSG00000187735|TCEA1	TCEA1	Forward		TCEA1-Forward	GAAGCCATCAGAGAGCATCAG
		TCEA1	Probe	5’FAM/ZEN/3’IBFQ	TCEA1-Probe-5’FAM/ZEN/3’IBFQ	ACCCAGACTGACTTGTTCACATGTGG
		TCEA1	Reverse		TCEA1-Reverse	GGGTTTGTACCTGTGTGTAAGT
	ENSG00000106682|EIF4H	EIF4H	Forward-hum-rhe		EIF4H-Forward-hum-rhe	CTACAGCAGCTTCGGCGG
		EIF4H	Forward-chi		EIF4H-Forward-chi	CTACAGCAGCTTTGGCGG
		EIF4H	Probe	5’FAM/ZEN/3’IBFQ	EIF4H-Probe-5’FAM/ZEN/3’IBFQ	CAGTGCTGGTGGCCATGGTT
		EIF4H	Reverse		EIF4H-Reverse	CAACTCCTTCTGGCTACGGG
	ENSG00000170889|RPS9	RPS9	Forward		RPS9-Forward	CGTCTCGACCAAGAGCTGAA
		RPS9	Probe	5’FAM/ZEN/3’IBFQ	RPS9-Probe-5’FAM/ZEN/3’IBFQ	TATGGGCTCCGGAACAAACGTGAG
		RPS9	Reverse		RPS9-Reverse	TTGCCTTCGAACAGACGCC
	ENSG00000143761|ARF1	ARF1-human-chimp	Forward		ARF1-human-chimp-Forward	TCGGAGCAGCAGCCTCT
		ARF1-human-chimp	Probe	5’FAM/ZEN/3’IBFQ	ARF1-human-chimp-Probe-5’FAM/ZEN/3’IBFQ	TCCTTCCACCTGTCCACAAGCATG
		ARF1-human-chimp	Reverse		ARF1-human-chimp-Reverse	CATCCAGGCCCACCATGAG
		ARF1-NM_001193287.1	Forward		ARF1-NM_001193287.1-Forward	TCGAAGCAGCAGCTTCT
		ARF1-NM_001193287.1	Probe	5’FAM/ZEN/3’IBFQ	ARF1-NM_001193287.1-Probe-5’FAM/ZEN/3’IBFQ	AGTGTCCTTCCACCTGTCCACAAA
		ARF1-NM_001193287.1	Reverse		ARF1-NM_001193287.1-Reverse	CATCCAGGCCCACCATGAG
	ENSG00000149091|DGKZ	DGKZ	Forward-hum		DGKZ-Forward-hum	ATCGAGCAGCTGGAGAAGAT
		DGKZ	Forward-chi		DGKZ-Forward-chi	ATTGAGCAGCTGGAGAAGAT
		DGKZ	Forward-rhe		DGKZ-Forward-rhe	GCCAGCCAGCTGGAGAAGAT
		DGKZ	Probe-hum-chi	5’FAM/ZEN/3’IBFQ	DGKZ-Probe-hum-chi-5’FAM/ZEN/3’IBFQ	CCGTGAATCAGGCTCCAGGAATGT
		DGKZ	Probe-rhe	5’FAM/ZEN/3’IBFQ	DGKZ-Probe-rhe -5’FAM/ZEN/3’IBFQ	CTTTGTACGGCACCACTGGGTACA
		DGKZ	Reverse		DGKZ-Reverse	GCTGGAATCCCTTCCCACAG
	ENSG00000160563|MED27	MED27	Forward		MED27-Forward	GATGGGATGCGGAACAAGGA
		MED27	Probe	5’FAM/ZEN/3’IBFQ	MED27-Probe-5’FAM/ZEN/3’IBFQ	TGCGCACTTCCAGGACAACTTACA
		MED27	Reverse		MED27-Reverse	TTGCTCAGACGTTCCAGCTC
	ENSG00000037241|RPL26L1	RPL26L1	Forward		RPL26L1-Forward	AGATCATGTCATCCCCGCTC
		RPL26L1	Probe	5’FAM/ZEN/3’IBFQ	RPL26L1-Probe-5’FAM/ZEN/3’IBFQ	AAGGAGCTGCGGCAGAAGTACAAT
		RPL26L1	Reverse		RPL26L1-Reverse	CCTTCTCACGCTGCACCC
XSAnno	ENSG00000079101|CLUL1	CLUL1	Forward-hum-chi		CLUL1-Forward-hum-chi	ACCTAGCTGGTCCTCTGTGA
		CLUL1	Forward-rhe		CLUL1-Forward-rhe	ACCTAGTTGGTCCTCTGTGA
		CLUL1	Probe	5’FAM/ZEN/3’IBFQ	CLUL1-Probe-5’FAM/ZEN/3’IBFQ	TCATTGAGGAAGATGCACAATTGACCCA
		CLUL1	Reverse-hum-chi		CLUL1-Reverse-hum-chi	ACTGGCTGAACACATCCTCC
		CLUL1	Reverse-rhe		CLUL1-Reverse-rhe	ACTGGCTGAACACATCTTCC
	ENSG00000102901|CENPT	CENPT	Forward		CENPT-Forward	GAGGAACAGACACCTCGGAC
		CENPT	Probe-hum-chi	5’FAM/ZEN/3’IBFQ	CENPT-Probe-hum-chi-5’FAM/ZEN/3’IBFQ	CCCAGAATCTTCCATCCTGATGCCT
		CENPT	Probe-rhe	5’FAM/ZEN/3’IBFQ	CENPT-Probe-rhe	CCCAGAATCTTCCATCCTGATGCCC
		CENPT	Reverse		CENPT-Reverse	CACTGGCTTCACTACCGACT
	ENSG00000171530|TBCA	TBCA	Forward-hum-chi		TBCA-Forward-hum-chi	GACCATGGCCGATCCTCG
		TBCA	Forward-rhe		TBCA-Forward-rhe	GACCATGGCCGAACCTCG
		TBCA	Probe	5’FAM/ZEN/3’IBFQ	TBCA-Probe-5’FAM/ZEN/3’IBFQ	ACCACGCCGGTCTTGATCTTGATC
		TBCA	Reverse-hum-chi		TBCA-Reverse-hum-chi	GTAGGATCTCTGCCTGCTTT
		TBCA	Reverse-rhe		TBCA-Reverse-rhe	GTAGGATCTCTACCTGCTTT
	ENSG00000107593|PKD2L1	PKD2L1	Forward		PKD2L1-Forward	CCTGCCTACTTTGTCACCTATG
		PKD2L1	Probe	5’FAM/ZEN/3’IBFQ	PKD2L1-Probe-5’FAM/ZEN/3’IBFQ	CTTCGTCTTCTTCGTGCTCCTGAACA
		PKD2L1	Reverse		PKD2L1-Reverse	TTGCAGCTCATCCTTCTGTC
	ENSG00000139537|CCDC65	CCDC65	Forward		CCDC65-Forward	GGGCAGCATCCCAGAAGAA
		CCDC65	Probe	5’FAM/ZEN/3’IBFQ	CCDC65-Probe-5’FAM/ZEN/3’IBFQ	ACCCTGGAAAGTAATGCCACCCTC
		CCDC65	Reverse		CCDC65-Reverse	ACTGATGAATAAAAAGGCAGCAC
	ENSG00000170786|SDR16C5	SDR16C5	Forward		SDR16C5-Forward	GTCGGCGATGTTTCCATCCT
		SDR16C5	Probe	5’FAM/ZEN/3’IBFQ	SDR16C5-Probe-5’FAM/ZEN/3’IBFQ	ACAATGCCGGAATCGTAACAGGCA
		SDR16C5	Reverse		SDR16C5-Reverse	AGCTGAACTTGAAATGCAAACCA
	ENSG00000171772|SYCE1	SYCE1	Forward		SYCE1-Forward	GCTGCATTGCCAGGAAAAGG
		SYCE1	Probe-hum-chi	5’FAM/ZEN/3’IBFQ	SYCE1-Probe-hum-chi-5’FAM/ZEN/3’IBFQ	TGTTGCAGGAGTGCAAGGAGAGAA
		SYCE1	Probe-rhe	5’FAM/ZEN/3’IBFQ	SYCE1-Probe-rhe-5’FAM/ZEN/3’IBFQ	AAAGTGAGGCACAGAGGAAGCACA
		SYCE1	Reverse-hum-chi		SYCE1-Reverse-hum-chi	TGCCAACCTCAGCTGTCTCT
		SYCE1	Reverse-rhe		SYCE1-Reverse-rhe	CGCTAACCTCAGCTGTCTCT
	ENSG00000175164|ABO	ABO	Forward-hum-chi		ABO-Forward-hum-chi	GCTCCAGAACACCACCATTG
		ABO	Forward-rhe		ABO-Forward-rhe	GCTCCAGAACACCACCATCG
		ABO	Probe-hum-chi	5’FAM/ZEN/3’IBFQ	ABO-Probe-hum-chi-5’FAM/ZEN/3’IBFQ	TCCAGGAACAGCTTCAGGAAAGCC
		ABO	Probe-rhe	5’FAM/ZEN/3’IBFQ	ABO-Probe-rhe-5’FAM/ZEN/3’IBFQ	ATACGTGGCCTTCCTGAAGCTGTT
		ABO	Reverse-hum-chi		ABO-Reverse-hum-chi	ACCATGAAGTGCTTCTCCGC
		ABO	Reverse-rhe		ABO-Reverse-rhe	ACCATGAAATGCTTCTCCGC
	ENSG00000160844|GATS	GATS	Forward-hum-chi		GATS-Forward-hum-chi	TCTCCAGCTCCCAGCCTATT
		GATS	Probe-hum	5’FAM/ZEN/3’IBFQ	GATS-Probe-hum-5’FAM/ZEN/3’IBFQ	AGACTTCATCCTGGTGCTCAAGCG
		GATS	Probe-chi	5’FAM/ZEN/3’IBFQ	GATS-Probe-chi-5’FAM/ZEN/3’IBFQ	TGACTTGGTGATCTTGGTCACGCC
		GATS	Probe-rhe	5’FAM/ZEN/3’IBFQ	GATS-Probe-rhe-5’FAM/ZEN/3’IBFQ	CGTGACCAAGATCGCCAAGTCAGT
		GATS	Reverse-hum-chi		GATS-Reverse-hum-chi	TGACAACGTGTGGGTGACAA
		GATS	Reverse-rhe		GATS-Reverse-rhe	TGACAACGTGTGGGTGACAA
	ENSG00000127952|STYXL1	STYXL1	Forward		STYXL1-Forward	AGTCTGTGGACCTGGAGTGT
		STYXL1	Probe-hum-chi	5’FAM/ZEN/3’IBFQ	STYXL1-Probe-hum-chi-5’FAM/ZEN/3’IBFQ	TGATAACAACAGCAGCACCCTGGA
		STYXL1	Probe-rhe	5’FAM/ZEN/3’IBFQ	STYXL1-Probe-rhe-5’FAM/ZEN/3’IBFQ	TGATAACAACACCAGCACCCTGGA
		STYXL1	Reverse		STYXL1-Reverse	TGCCATACTCAATGGCTGCT
