# Supplementary material for: XSAnno: a framework for building ortholog models in cross-species transcriptome comparisons
Source: BMC Genomics. 2014 May 7;15(1):343. doi: 10.1186/1471-2164-15-343 (PMC4035071; doi:10.1186/1471-2164-15-343)
Supplement: Supplementary file 3 — Additional file 3: XSAnno pipeline. (ZIP 21 KB) [file 12864_2014_6047_MOESM3_ESM.zip]

Archive with 28 entries (25 files):
- XSAnno/bin/
- XSAnno/bin/AnnoConvert
- XSAnno/bin/BlatFilter
- XSAnno/bin/Functions_BlatFilter_byTranscript.r
- XSAnno/bin/perl_lib/
- XSAnno/bin/perl_lib/bed2interval.pl
- XSAnno/bin/perl_lib/Blat_scores.pm
- XSAnno/bin/perl_lib/ensembl2ExonBed.pl
- XSAnno/bin/perl_lib/filter_alignments.pl
- XSAnno/bin/perl_lib/filterBedbyInterval.pl
- XSAnno/bin/perl_lib/intersectBed_byName.pl
- XSAnno/bin/perl_lib/interval2bed.pl
- XSAnno/bin/perl_lib/junc2ref.pl
- XSAnno/bin/perl_lib/junc2ref_summary.pl
- XSAnno/bin/perl_lib/liftOverBlockSim.pl
- XSAnno/bin/perl_lib/make_juncAnno_from_interval_all_possible.pl
- XSAnno/bin/perl_lib/makeIsoformFile.pl
- XSAnno/bin/perl_lib/mapBackFilter.pl
- XSAnno/example_scripts/
- XSAnno/example_scripts/blatFilter_byTranscript.r
- XSAnno/example_scripts/liftOver_HP.sh
- XSAnno/example_scripts/plot_liftOverBlockSim.r
- XSAnno/example_scripts/simFilter_byDEX_H2P.r
- XSAnno/example_scripts/simFilterGene_byDEX.r
- XSAnno/example_scripts/simNGS.hg19.1.sh
- XSAnno/example_scripts/simNGS.sh
- XSAnno/Function_manual.txt
- XSAnno/README.txt
