# Supplementary material for: XSAnno: a framework for building ortholog models in cross-species transcriptome comparisons
Source: BMC Genomics. 2014 May 7;15(1):343. doi: 10.1186/1471-2164-15-343 (PMC4035071; doi:10.1186/1471-2164-15-343)
Supplement: Supplementary file 3 — Additional file 3: XSAnno pipeline. (ZIP 21 KB) [file 12864_2014_6047_MOESM3_ESM.zip › XSAnno/bin/AnnoConvert]

#! /bin/bash
if [ "$#" == "0" ]; then
	echo "This command generate LiftOver Annotation based on annotation of species 1."
	echo "Usage:"
	echo "AnnoConvert <perl directory> <reference bed> <Sp1ToSp2_chain> <Sp2ToSp1_chain> <liftOver_minMatch> <output directory> <sp1> <sp2> <delete temp>";
	echo "where:";
	echo "<perl directory>: the directory where perl scripts locate";
	echo "<reference bed>: reference bed file. The annotation of each line should include at least geneID|transcriptID|geneName|transcriptName, separated by |";
	echo "<Sp1ToSp2_chain>: chain file convert coordinate from species 1 to species 2";
	echo "<Sp2ToSp1_chain>: chain file convert coordinate from species 2 to species 1";
	echo "<liftOver_minMatch>: -minMatch parameter pass to liftOver";
	echo "<output directory>: output directory";
	echo "<sp1>: the name of species 1 (e.g., hg19)";
	echo "<sp2>: the name of species 2 (e.g., panTro2)";
	echo "<delete temp>: whether temporary directory should be deleted (Y/N)";
    exit 1
fi

## parameters
# gtf input 
Sp1Anno="$2"; # gtf file name
# liftOver parameters
liftOver_minMatch=$5; # liftOver min match Sp1 to Sp2
Sp1ToSp2_chain="$3";
Sp2ToSp1_chain="$4";
# function directory
perl_dir="$1";
# output directory
output_dir="$6";
# output species 1 and species 2
Sp1="$7"
Sp2="$8"
# whether temporary files should be deleted
delete_temp="$9";


cd $output_dir;
[ -d liftOver ] || mkdir liftOver;
## liftOver
# Sp1 to Sp2
liftOver -minMatch=$liftOver_minMatch $Sp1Anno $Sp1ToSp2_chain ./liftOver/${Sp1}To${Sp2}Anno.bed ./liftOver/${Sp1}To${Sp2}Anno.unmapped
# Sp2 back to Sp1
liftOver -minMatch=$liftOver_minMatch ./liftOver/${Sp1}To${Sp2}Anno.bed $Sp2ToSp1_chain ./liftOver/${Sp2}To${Sp1}Anno.bed ./liftOver/${Sp2}To${Sp1}Anno.unmapped

## filter the exons cannot map back to original Sp1 genome
perl $perl_dir/mapBackFilter.pl --sp1CoordIn ./liftOver/${Sp2}To${Sp1}Anno.bed --sp2CoordIn ./liftOver/${Sp1}To${Sp2}Anno.bed --sp1Ref $Sp1Anno --sp2CoordOut ./liftOver/${Sp2}.liftOver.biFiltered.${Sp2}Coord --sp1CoordOut ./liftOver/${Sp2}.liftOver.biFiltered.${Sp1}Coord

## filter the transcripts with exons mapped to different strands or chromosomes
# coordinate of their own genome
perl $perl_dir/bed2interval.pl -i ./liftOver/${Sp2}.liftOver.biFiltered.${Sp2}Coord.bed -o ./liftOver/${Sp2}.liftOver.biFiltered.cleared.${Sp2}Coord.interval -c
# coordinate of Sp1
perl $perl_dir/bed2interval.pl -i ./liftOver/${Sp2}.liftOver.biFiltered.${Sp1}Coord.bed -o ./liftOver/${Sp2}.liftOver.biFiltered.cleared.${Sp1}Coord.interval -c

## filter bed file by interval file (bed file some times has extra information than interval file)
# coordinate of own genome
perl $perl_dir/filterBedbyInterval.pl -b ./liftOver/${Sp2}.liftOver.biFiltered.${Sp2}Coord.bed -i ./liftOver/${Sp2}.liftOver.biFiltered.cleared.${Sp2}Coord.interval -o ./liftOver/${Sp2}.liftOver.biFiltered.cleared.${Sp2}Coord.bed

# coordinate of Sp1
perl $perl_dir/filterBedbyInterval.pl -b ./liftOver/${Sp2}.liftOver.biFiltered.${Sp1}Coord.bed -i ./liftOver/${Sp2}.liftOver.biFiltered.cleared.${Sp1}Coord.interval -o ./liftOver/${Sp2}.liftOver.biFiltered.cleared.${Sp1}Coord.bed

# Intersect - final liftOver result
perl $perl_dir/intersectBed_byName.pl --bed1 ./liftOver/${Sp2}.liftOver.biFiltered.cleared.${Sp1}Coord.bed --bed2 ./liftOver/${Sp2}.liftOver.biFiltered.cleared.${Sp2}Coord.bed --out1 ./${Sp1}.${Sp1}_${Sp2}.liftOver.bed --out2 ./${Sp2}.${Sp1}_${Sp2}.liftOver.bed


if [ "$delete_temp" == "Y" ]; then
	rm -r temp/;
fi
