# Supplementary material for: XSAnno: a framework for building ortholog models in cross-species transcriptome comparisons
Source: BMC Genomics. 2014 May 7;15(1):343. doi: 10.1186/1471-2164-15-343 (PMC4035071; doi:10.1186/1471-2164-15-343)
Supplement: Supplementary file 3 — Additional file 3: XSAnno pipeline. (ZIP 21 KB) [file 12864_2014_6047_MOESM3_ESM.zip › XSAnno/bin/BlatFilter]

#! /bin/bash
if [ "$#" == "0" ]; then
	echo "This command performs local alignment to filter orthologs."
	echo "Usage:"
	echo "BlatFilter <Sp1.2bit> <Sp2.2bit> <Sp1Anno.bed> <Sp2Anno.bed> <inter-species ID> <inter-species PL> <paralog ID> <paralog PL> <perl directory> <output directory> <Species 1> <Species 2> <Sp1.11ooc (optional)> <Sp2.11ooc(optional)>";
	echo "where:"
	echo "<Sp1.2bit>: the 2bit genome files of Species 1";
	echo "<Sp2.2bit>: the 2bit genome files of Species 2";
	echo "<Sp1Anno.bed>: Species 1 annotation in bed format";
	echo "<Sp2Anno.bed>: Species 2 annotation in bed format";
	echo "<inter-species PID>: BLAT Percent Identity Score between two species, value from 0 to 1. 1 mean exact match.";
	echo "<inter-species PL>: Percentage of length aligned between species, value from 0 to 1";
	echo "<paralog PID>: BLAT Percent Identity Score between paralogs, value from 0 to 1. 1 mean exact match.";
	echo "<paralog PL>: Percentage of length aligned between paralogs, value from 0 to 1";
	echo "<perl directory>: the directory where perl scripts locate";
	echo "<output directory>: the directory where the output files should be write to";
	echo "<Species 1>: output name of Species 1";
	echo "<Species 2>: output name of Species 2";
	echo "<Sp1.11ooc>: (optional) the 11ooc file of Species 1 provided for BLAT to speed up alignment";
	echo "<Sp2.11ooc>: (optional) the 11ooc file of Species 2 provided for BLAT to speed up alignment";
	exit 1
fi

## paramters
# Input files
sp1_2bit=$1;
sp2_2bit=$2;

sp1Bed=$3;
sp2Bed=$4;

# BLAT parameters
interSpID=$5;
interSpPL=$6;

paralogID=$7
paralogPL=$8

# output parameters
perl_dir=$9
out_dir=${10};
Sp1=${11};
Sp2=${12};

# optional parameters
[ -z ${13} ] || sp1_11ooc=${13}
[ -z ${14} ] || sp2_11ooc=${14}

###########################################33
cd $out_dir;
[ -d ./blat ] || mkdir blat;

## blat the shared annotation file to each other
# get sequence from annotation file
perl $perl_dir/bed2interval.pl -i $sp1Bed -o ./blat/${Sp1}.liftOver.shared.Interval
perl $perl_dir/bed2interval.pl -i $sp2Bed -o ./blat/${Sp2}.liftOver.shared.Interval

interval2sequences $sp1_2bit ./blat/${Sp1}.liftOver.shared.Interval exonic >./blat/${Sp1}.liftOver.shared.fa
interval2sequences $sp2_2bit ./blat/${Sp2}.liftOver.shared.Interval exonic > ./blat/${Sp2}.liftOver.shared.fa

# Sp1/Sp2 to Sp1 genome
if [ ! -z $sp1_11ooc ]; then
	blat $sp1_2bit ./blat/${Sp1}.liftOver.shared.fa -ooc=$sp1_11ooc ./blat/blat.exon.${Sp1}To${Sp1}.psl
	blat $sp1_2bit ./blat/${Sp2}.liftOver.shared.fa -ooc=$sp1_11ooc ./blat/blat.exon.${Sp2}To${Sp1}.psl
else
	blat $sp1_2bit ./blat/${Sp1}.liftOver.shared.fa ./blat/blat.exon.${Sp1}To${Sp1}.psl
	blat $sp1_2bit ./blat/${Sp2}.liftOver.shared.fa ./blat/blat.exon.${Sp2}To${Sp1}.psl
fi

# Sp1/Sp2 to Sp2 genome
if [ ! -z $sp2_11ooc ]; then
	blat $sp2_2bit ./blat/${Sp1}.liftOver.shared.fa -ooc=$sp2_11ooc ./blat/blat.exon.${Sp1}To${Sp2}.psl
	blat $sp2_2bit ./blat/${Sp2}.liftOver.shared.fa -ooc=$sp2_11ooc ./blat/blat.exon.${Sp2}To${Sp2}.psl
else
	blat $sp2_2bit ./blat/${Sp1}.liftOver.shared.fa ./blat/blat.exon.${Sp1}To${Sp2}.psl
	blat $sp2_2bit ./blat/${Sp2}.liftOver.shared.fa ./blat/blat.exon.${Sp2}To${Sp2}.psl
fi

# filter blat alignment files
perl $perl_dir/filter_alignments.pl -i ./blat/blat.exon.${Sp1}To${Sp2}.psl -o ./blat/blat.exon.${Sp1}To${Sp2}.filtered.txt -s $interSpID -l $interSpPL
perl $perl_dir/filter_alignments.pl -i ./blat/blat.exon.${Sp2}To${Sp1}.psl -o ./blat/blat.exon.${Sp2}To${Sp1}.filtered.txt -s $interSpID -l $interSpPL

perl $perl_dir/filter_alignments.pl -i ./blat/blat.exon.${Sp1}To${Sp1}.psl -o ./blat/blat.exon.${Sp1}To${Sp1}.filtered.txt -s $paralogID -l $paralogPL
perl $perl_dir/filter_alignments.pl -i ./blat/blat.exon.${Sp2}To${Sp2}.psl -o ./blat/blat.exon.${Sp2}To${Sp2}.filtered.txt -s $paralogID -l $paralogPL
