# Supplementary material for: XSAnno: a framework for building ortholog models in cross-species transcriptome comparisons
Source: BMC Genomics. 2014 May 7;15(1):343. doi: 10.1186/1471-2164-15-343 (PMC4035071; doi:10.1186/1471-2164-15-343)
Supplement: Supplementary file 3 — Additional file 3: XSAnno pipeline. (ZIP 21 KB) [file 12864_2014_6047_MOESM3_ESM.zip › XSAnno/bin/perl_lib/make_juncAnno_from_interval_all_possible.pl]

#! usr/bin/perl -w
use Getopt::Std;
getopt('io',\%opts);
unless(exists $opts{i} && exists $opts{o}) {
    die "Please specify -io for input and output files!"
}
$inFile = $opts{i};
$outFile = $opts{o};
open IN, "$inFile";
open OUT, ">$outFile";

while (<IN>) {
	chomp;
	@line = split("\t", $_);
	@starts = split(",", $line[6]);
	shift @starts;
	@ends = split(",", $line[7]);
	pop @ends;
	for ($i=0; $i<@ends; $i++) {
		for ($j=$i; $j<@starts; $j++){
			$se=$i+1;
			$ee=$j+2;
			print OUT "$line[1]\t$line[0]\|exon$se-$ee\t$line[2]\t$ends[$i]\t$starts[$j]\n";
		}
	}
}
close IN;
close OUT;
