# Supplementary material for: XSAnno: a framework for building ortholog models in cross-species transcriptome comparisons
Source: BMC Genomics. 2014 May 7;15(1):343. doi: 10.1186/1471-2164-15-343 (PMC4035071; doi:10.1186/1471-2164-15-343)
Supplement: Supplementary file 3 — Additional file 3: XSAnno pipeline. (ZIP 21 KB) [file 12864_2014_6047_MOESM3_ESM.zip › XSAnno/example_scripts/blatFilter_byTranscript.r]

#############
## chimp ##
#############
source("/data/brainSeq/brainSeq2/yingDATA/XSAnno_v2/bin/Functions_BlatFilter_byTranscript.r")
setwd("/data/brainSeq/brainSeq2/yingDATA/XSAnno_v2/data/byTranscript/H2P/blat")
sp12sp1="blat.exon.hg19Tohg19.filtered.txt"
sp22sp2="blat.exon.panTro2TopanTro2.filtered.txt"
sp12sp2="blat.exon.hg19TopanTro2.filtered.txt"
sp22sp1="blat.exon.panTro2Tohg19.filtered.txt"

sp1="hg19"
sp2="panTro2"

blat.Sp1ToSp1 <- read.table(sp12sp1, as.is=T, header=T)
blat.Sp1ToSp2 <- read.table(sp12sp2, as.is=T, header=T)
blat.Sp2ToSp1 <- read.table(sp22sp1, as.is=T, header=T)
blat.Sp2ToSp2 <- read.table(sp22sp2, as.is=T, header=T)

# the vectors of PID and PL where the threshold to choose from
IDs <- seq(0.8, 0.999, 0.01)
PLs <- seq(0.8, 0.999, 0.05)

setwd("/data/brainSeq/brainSeq2/yingDATA/XSAnno_v2/data/byTranscript/H2P/blatFilter")
# plot the number of exons against the PID and PL used
pdf("exonNum_vs_blat_shresholds_interSp.pdf", 8,6)
	exonNumTable.inter <- chooseThreshold.inter(blat.Sp1ToSp2, blat.Sp2ToSp1, IDs, PLs)
dev.off()

pdf("exonNum_vs_blat_shresholds_intraSp.pdf", 8,6)
	exonNumTable.intra <- chooseThreshold.intra(blat.Sp1ToSp1, blat.Sp2ToSp2, IDs, PLs)
dev.off()

# choose interID, interPL, intraID and intraPL, when maximum exon number reached.
interID <- 0.95
interPL <- 0.95
intraID <- 0.97
intraPL <- 0.95

blatFiltered <- blatFilter(blat.Sp1ToSp1, blat.Sp1ToSp2, blat.Sp2ToSp1, blat.Sp2ToSp2, interID, interPL, intraID, intraPL, sp1Name=sp1, sp2Name=sp2)
# liftOver <- read.table("/data/brainSeq/brainSeq2/yingDATA/XSAnno_v2/data/H2P/hg19.hg19_panTro2.liftOver.bed", as.is=T, header=F)
# blatFiltered <- blatFiltered[blatFiltered[,1] %in% liftOver[,4], ]
write.table(blatFiltered, paste("blatFiltered.", sp1, "To", sp2, ".txt", sep=""), quote=F, sep="\t", col.names=T, row.names=F)
write.table(cbind(blatFiltered[,c(2,4,5,1)], rep(1, nrow(blatFiltered)), blatFiltered[,3]), paste("blatFiltered.", sp1, "To", sp2, ".", sp1, ".bed", sep=""), quote=F, sep="\t", col.names=F, row.names=F)
write.table(cbind(blatFiltered[,c(6,8,9,1)], rep(1, nrow(blatFiltered)), blatFiltered[,7]),paste("blatFiltered.", sp1, "To", sp2, ".", sp2, ".bed", sep=""), quote=F, sep="\t", col.names=F, row.names=F)


#############################################################################################################################################################################
#############
## macaque ##
#############
source("/data/brainSeq/brainSeq2/yingDATA/XSAnno_v2/bin/Functions_BlatFilter_byTranscript.r")
setwd("/data/brainSeq/brainSeq2/yingDATA/XSAnno_v2/data/byTranscript/H2R/blat")
sp12sp1="blat.exon.hg19Tohg19.filtered.txt"
sp22sp2="blat.exon.rheMac2TorheMac2.filtered.txt"
sp12sp2="blat.exon.hg19TorheMac2.filtered.txt"
sp22sp1="blat.exon.rheMac2Tohg19.filtered.txt"

sp1="hg19"
sp2="rheMac2"

blat.Sp1ToSp1 <- read.table(sp12sp1, as.is=T, header=T)
blat.Sp1ToSp2 <- read.table(sp12sp2, as.is=T, header=T)
blat.Sp2ToSp1 <- read.table(sp22sp1, as.is=T, header=T)
blat.Sp2ToSp2 <- read.table(sp22sp2, as.is=T, header=T)

# the vectors of PID and PL where the threshold to choose from
IDs <- seq(0.8, 0.999, 0.01)
PLs <- seq(0.8, 0.999, 0.05)

setwd("/data/brainSeq/brainSeq2/yingDATA/XSAnno_v2/data/byTranscript/H2R/blatFilter")
# plot the number of exons against the PID and PL used
pdf("exonNum_vs_blat_shresholds_interSp.pdf", 8,6)
	exonNumTable.inter <- chooseThreshold.inter(blat.Sp1ToSp2, blat.Sp2ToSp1, IDs, PLs)
dev.off()

pdf("exonNum_vs_blat_shresholds_intraSp.pdf", 8,6)
	exonNumTable.intra <- chooseThreshold.intra(blat.Sp1ToSp1, blat.Sp2ToSp2, IDs, PLs)
dev.off()

# choose interID, interPL, intraID and intraPL, when maximum exon number reached.
interID <- 0.9
interPL <- 0.9
intraID <- 0.97
intraPL <- 0.95

blatFiltered <- blatFilter(blat.Sp1ToSp1, blat.Sp1ToSp2, blat.Sp2ToSp1, blat.Sp2ToSp2, interID, interPL, intraID, intraPL, sp1Name=sp1, sp2Name=sp2)
write.table(blatFiltered, paste("blatFiltered.", sp1, "To", sp2, ".txt", sep=""), quote=F, sep="\t", col.names=T, row.names=F)
write.table(cbind(blatFiltered[,c(2,4,5,1)], rep(1, nrow(blatFiltered)), blatFiltered[,3]), paste("blatFiltered.", sp1, "To", sp2, ".", sp1, ".bed", sep=""), quote=F, sep="\t", col.names=F, row.names=F)
write.table(cbind(blatFiltered[,c(6,8,9,1)], rep(1, nrow(blatFiltered)), blatFiltered[,7]),paste("blatFiltered.", sp1, "To", sp2, ".", sp2, ".bed", sep=""), quote=F, sep="\t", col.names=F, row.names=F)
