# Supplementary material for: XSAnno: a framework for building ortholog models in cross-species transcriptome comparisons
Source: BMC Genomics. 2014 May 7;15(1):343. doi: 10.1186/1471-2164-15-343 (PMC4035071; doi:10.1186/1471-2164-15-343)
Supplement: Supplementary file 3 — Additional file 3: XSAnno pipeline. (ZIP 21 KB) [file 12864_2014_6047_MOESM3_ESM.zip › XSAnno/example_scripts/simFilterGene_byDEX.r]

##################################################################################################################################
## rhesus ##
##########
## Exons
setwd("/data/brainSeq/brainSeq2/yingDATA/XSAnno_v2/data/byTranscript/revision/UCSC/simExp")

geneCount.hp <- round(read.table("sim.compGene.HP.count.txt", as.is=T, header=T, row.names=1)/101)
geneCount.hr <- round(read.table("sim.compGene.HR.count.txt", as.is=T, header=T, row.names=1)/101)

calcDEX <- function(count, cond, minCount=10, sizeFactor=NULL) {
	library(DESeq)
	countTable <- count[apply(count, 1, max) > minCount,]
	cds <- newCountDataSet(countTable, condition=cond)
	if (is.null(sizeFactor)) {
		cds <- estimateSizeFactors( cds )
	} else { sizeFactors( cds ) <- sizeFactor }
	cds <- estimateDispersions( cds, method="pooled", fitType = "local")
	nbinomTest( cds, cond[1], cond[length(cond)] )
}

res.hp <- calcDEX(geneCount.hp, factor(rep(c("H", "P"), each=10), levels=c("H", "P")), 10)
res.hr <- calcDEX(geneCount.hr, factor(rep(c("H", "M"), each=10), levels=c("H", "M")), 10)

interval.ens.h <- read.table("/data/brainSeq/brainSeq2/yingDATA/XSAnno_v2/data/byTranscript/H2P/compModels/ensembl.compGene.hg19.interval", as.is=T, header=F)
interval.hp.h <- read.table("/data/brainSeq/brainSeq2/yingDATA/XSAnno_v2/data/byTranscript/H2P/compModels/sim.compGene.hg19TopanTro2.hg19.interval", as.is=T, header=F)
interval.hp.p <- read.table("/data/brainSeq/brainSeq2/yingDATA/XSAnno_v2/data/byTranscript/H2P/compModels/sim.compGene.hg19TopanTro2.panTro2.interval", as.is=T, header=F)

interval.hr.h <- read.table("/data/brainSeq/brainSeq2/yingDATA/XSAnno_v2/data/byTranscript/H2R/compModels/sim.compGene.hg19TorheMac2.hg19.interval", as.is=T, header=F)
interval.hr.r <- read.table("/data/brainSeq/brainSeq2/yingDATA/XSAnno_v2/data/byTranscript/H2R/compModels/sim.compGene.hg19TorheMac2.rheMac2.interval", as.is=T, header=F)

calcGeneLength <- function(interval) {
	len <- apply(interval, 1, function(v) {
		exonLs <- strsplit(v[7:8], split=",")
		sum(as.numeric(exonLs[[2]]) - as.numeric(exonLs[[1]]))
	})
	names(len) <- interval[,1]
	return(len)
}

gl.ens.h <- calcGeneLength(interval.ens.h)
gl.hp.h <- calcGeneLength(interval.hp.h)
gl.hp.p <- calcGeneLength(interval.hp.p)
gl.hr.h <- calcGeneLength(interval.hr.h)
gl.hr.r <- calcGeneLength(interval.hr.r)

dexGene.hp <- res.hp[res.hp$padj < 0.01, 1]
dexGene.hr <- res.hr[res.hr$padj < 0.01, 1]

#filter by DEX and gene length (padj < 0.01) and length (>1/3 original size or length > 1000)
hpInd <- ((gl.hp.h/gl.ens.h[names(gl.hp.h)]) > 1/3 | gl.hp.h > 1000) & !(interval.hp.h[,1] %in% dexGene.hp)
hrInd <- ((gl.hr.h/gl.ens.h[names(gl.hr.h)]) > 1/3 | gl.hr.h > 1000) & !(interval.hr.h[,1] %in% dexGene.hr)
write.table(interval.hp.h[hpInd,], "../compModels/simFilterGene.compGene.hg19TopanTro2.hg19.interval", col.names=F, row.names=F, sep="\t", quote=F)
write.table(interval.hp.p[hpInd,], "../compModels/simFilterGene.compGene.hg19TopanTro2.panTro2.interval", col.names=F, row.names=F, sep="\t", quote=F)
write.table(interval.hr.h[hrInd,], "../compModels/simFilterGene.compGene.hg19TorheMac2.hg19.interval", col.names=F, row.names=F, sep="\t", quote=F)
write.table(interval.hr.r[hrInd,], "../compModels/simFilterGene.compGene.hg19TorheMac2.rheMac2.interval", col.names=F, row.names=F, sep="\t", quote=F)
